# Supplementary material for: Androgen receptors are acquired by healthy postmenopausal endometrial epithelium and their subsequent loss in endometrial cancer is associated with poor survival
Source: Br J Cancer. 2016 Mar 1;114(6):688–96. doi: 10.1038/bjc.2016.16 (PMC4800292; doi:10.1038/bjc.2016.16)
Supplement: Supplementary Table 1 [file bjc201616x4.xlsx]

## Sheet: Sheet1
		Supplementary Table 1 Primary antibodies and their immunohistochemistry conditions
		Primary	Type	Clone	Supplier	HIAR* (min)	Dilution	Incubation conditions
		Ab						Time (hour)	Temp (°C)
		AR	Monoclonal	441	DAKO1	2	1:50	20	4
		PR	Monoclonal	PgR 636	DAKO	2	1:1000	1	18
		ERα	Polyclonal		Abcam2	2	1:50	2	18
		ERβ	Monoclonal	PPG5/10	Serotec3	2	1:50	20	4
		Ki67	Monoclonal	MM1	Leica4	4	1:200	20	4
		*Heat induced antigen retrieval by pressure cooking in citrate buffer pH 6 (Hapangama et al, 2012). 1 Ely, Cambridgeshire, UK ; 2 Cambridge, UK ; 3 Oxford, UK ; 4 Newcastle upon Tyne, UK .
