# Supplementary material for: Androgen receptors are acquired by healthy postmenopausal endometrial epithelium and their subsequent loss in endometrial cancer is associated with poor survival
Source: Br J Cancer. 2016 Mar 1;114(6):688–96. doi: 10.1038/bjc.2016.16 (PMC4800292; doi:10.1038/bjc.2016.16)
Supplement: Supplementary Table 2 [file bjc201616x5.xlsx]

## Sheet: Sheet1
		Supplementary Table 2 Primer sequences used for qPCR amplification
		Primer	Sequence	Amplicon	Reference
		AR	F:5'AGGATGCTCTACTTCGCCCC3'	72	Pichler et al,2013
			R: 5'CTGGCTGTACATCCGGGAC3'
		PR	F: 5’CAGTGGGCGTTCCAAATGA3’	83	Henderson et al., 2003
			R: 5’TGGTGGAATCAACTGTATGTCTTGA3'
		ERα	F: 5’TGATTGGTCTCGTCTGGCG3’	101	Henderson et al., 2003
			R: 5’CATGCCCTCTACACATTTTCCC3’
		ERβ	F: 5'CCTGGCTAACCTCCTGATGCT3’	92	Henderson et al., 2003
			R: 5'CCACATTTTTGCACTTCATGTTG3’
		YWHAZ	F: 5'CGTTACTTGGCTGAGGTTGCC3’	69	Marullo et al., 2010
			R:5'GTATGCTTGTTGTGACTGATCGAC3’
