# Supplementary material for: Androgen receptors are acquired by healthy postmenopausal endometrial epithelium and their subsequent loss in endometrial cancer is associated with poor survival
Source: Br J Cancer. 2016 Mar 1;114(6):688–96. doi: 10.1038/bjc.2016.16 (PMC4800292; doi:10.1038/bjc.2016.16)
Supplement: Supplementary Table 3 [file bjc201616x6.xlsx]

## Sheet: Sheet2
	Supplementary Table 3 Steroid receptor scores and proliferation index for study groups in both epithelial and stromal compartments
		Epithelial cells					Stromal cells
	Column1	AR	PR	ERα	ERβ	Ki67	AR	PR	ERα	ERβ
	PP	0 (0-1)	12 (4-12)	3.5(0-4)	8 (4-12)	15(1-66)	8 (3-9)	8 (4-12)2	2 (2-7)	4 (4-6)
	PM	2 (0-7)	11 (0-12)	4 (2-9)	8 (4-12)	3 (1-7)	6 (3-8)	7 (4-12)	4 (2-5)	6 (2-8)
	EHNA	0.5 (0-1)	8 (8-10)	4 (1-7)	6 (4-8)	9 (7-10)	8.5(7-12)	12 (9-12)	4 (0-7)	4 (1-8)
	EHA	1 (0-12)	12 (4-12)7 (1-11)	7 (3-11)	4.5 (0-12)	7 (1-50)	0 (0-12)	12 (6-12)	2 (0-5)	2 (0-8)
	LGEC	6 (0-12)	8 (0-12)	6 (0-12)	8 (2-12)	30 (7-90)	1 (0-9)	2 (0-11)	2 (0-5)	4 (2-9)
	HGEC	2 (0-8)	0 (0-12)	4 (0-12)	7 (1-12)	61 (5-90)	0 (0-8)	0.5 (0-12)	2 (0-6)	4 (0-9)
	Data represented as median (range)
