# Supplementary material for: Androgen receptors are acquired by healthy postmenopausal endometrial epithelium and their subsequent loss in endometrial cancer is associated with poor survival
Source: Br J Cancer. 2016 Mar 1;114(6):688–96. doi: 10.1038/bjc.2016.16 (PMC4800292; doi:10.1038/bjc.2016.16)
Supplement: Supplementary Table 4 [file bjc201616x7.xlsx]

## Sheet: Sheet1
		Supplementary Table 4 Correlation of AR, PR, ERα, ERβ and Ki67 in endometrial cancer samples
				AR	PR	ERα	ERβ	Ki67
		AR	r		0.628	0.23	0.381	-0.426
			P		<0.0001	0.0341855	0.000323666	0.000398856
		PR	r	0.628		0.231	0.334	-0.397
			P	<0.0001		0.0353064	0.00219048	0.0012858
		ERα	r	0.23	0.231		0.227	-0.190821
			P	0.0341855	0.0353064		0.0380682	0.127853
		ERβ	r	0.381	0.334	0.227		-0.0363706
			P	0.000323666	0.00219048	0.0380682		0.775395
