# Supplementary material for: Androgen receptors are acquired by healthy postmenopausal endometrial epithelium and their subsequent loss in endometrial cancer is associated with poor survival
Source: Br J Cancer. 2016 Mar 1;114(6):688–96. doi: 10.1038/bjc.2016.16 (PMC4800292; doi:10.1038/bjc.2016.16)
Supplement: Supplementary Table 5 [file bjc201616x8.xlsx]

## Sheet: Sheet1
	Supplementary Table 5 Contingency analysis of steroid receptor expression in relation to known prognostic factors
	Variable	Receptor status	Number	Age		BMI*		FIGO stage		Grade		LVI		Myometrial invasion		Extra- uterine invasion		Lymph node status*		Cervical stromal invasion
			(n=)	≤65	>65	≤30	>30	I-II	II-IV	LG	HG	-	+	≤50%	>50%	No	Yes	No3	Yes2	No2	Yes3
	AR	-	32	11	21	12	9	13	18	9	23	15	13	15	15	16	15	4	7	15	15
		+	54	26	28	18	21	34	19	29	25	28	23	31	23	37	15	5	4	45	9
		P			0.263		0.417		0.048		0.021		0.91		0.513		0.073		0.653		0.001
	PR	-	43	15	28	16	13	21	22	9	34	22	19	19	23	24	17	7	6	24	18
		+	43	22	21	14	17	26	15	29	14	21	17	27	15	29	13	2	5	36	6
		P			0.127		0.438		0.179		<0.0001		0.886		0.079		0.319		0.374		0.004
	AR-PR-	no	55	26	29	17	24	36	17	33	22	29	21	36	18	38	15	4	6	47	7
		yes	31	11	20	13	6	11	20	5	26	14	15	10	20	15	15	5	5	13	17
		P			0.28		0.052		0.004		<0.0001		0.403		0.003		0.048		1		<0.0001
	ERα	-	11	4	7	3	5	5	6	2	9	3	7	6	5	5	6	2	3	7	4
		+	75	33	42	27	28	42	31	36	39	40	29	40	33	48	24	7	8	53	20
		P			0.633		1		0.524		0.102		0.172		0.988		0.173		1		0.721
	ERβ	-	1	0	1	5	8	0	1	0	1	1	0	1	0	0	1	1	0	1	0
		+	85	37	48	25	22	47	36	38	47	42	36	45	38	53	29	8	11	59	24
		P			1		0.35		0.44		0.558		1		1		0.361		0.45		0.714
	ERα/ERβ	≤1	63	28	35	22	24	39	24	31	32	24	37	35	26	42	20	5	8	48	14
		>1	23	9	14	8	6	8	13	7	16	11	11	11	11	11	10	3	4	12	10
		P			0.66		0.54		0.057		0.121		0.482		0.551		0.205		1		0.041
	*BMI data are limited to 60 cases and lymph node status was reported in 20 cases only.
