# Supplementary material for: Androgen receptors are acquired by healthy postmenopausal endometrial epithelium and their subsequent loss in endometrial cancer is associated with poor survival
Source: Br J Cancer. 2016 Mar 1;114(6):688–96. doi: 10.1038/bjc.2016.16 (PMC4800292; doi:10.1038/bjc.2016.16)
Supplement: Supplementary Table 6 [file bjc201616x9.xlsx]

## Sheet: Sheet1
		Supplementary Table 6 Correlation between H score of AR, PR, ERα and ERβ and LESQS, IRS and Allred scores in epithelial and stromal compartments
				Epithelial expression			Stromal expression
		H score	Column1	LESQS	IRS	Allred	LESQSs	IRS 3	Allred
			AR	0.968	0.948	0.96	0.962	0.951	0.935
			PR	0.93	0.976	0.935	0.967	0.946	0.951
			ERα	0.97	0.865	0.907	0.913	0.823	0.713
			ERβ	0.746	0.715	0.747	0.852	0.761	0.943
		Abbreviations: Liverpool endometrial steroid quick score (LSEQS), immunoreactive score (IRS).
